# Supplementary material for: Optimized De Novo Eriodictyol Biosynthesis in Streptomyces albidoflavus Using an Expansion of the Golden Standard Toolkit for Its Use in Actinomycetes
Source: Int J Mol Sci. 2023 May 17;24(10):8879. doi: 10.3390/ijms24108879 (PMC10219347; doi:10.3390/ijms24108879)
Supplement: Supplementary file 1 [file ijms-24-08879-s001.zip]

Archive with 1 entries (1 files):
- ijms-2398713-supplementary.pdf
